# Supplementary material for: Elective pelvic irradiation in prostate cancer patients with biochemical failure following radical prostatectomy: A propensity score matching analysis
Source: PLoS One. 2019 Apr 11;14(4):e0215057. doi: 10.1371/journal.pone.0215057 (PMC6459518; doi:10.1371/journal.pone.0215057)
Supplement: S1 Dataset — (XLSX) [file pone.0215057.s001.xlsx]

## Sheet: allpt
site	WPRT	Age	prePSA0_4	prioriHigh	harvLN5	harvLN4	roach45	riskgp	risk23	risk3	riskgp_newLN4	newrisk23	GS	GS8	pT	pT3	ECE	SVI	SM	preopPSA	PSAover20	PSAgp3	RoachLNI	preRT_PSA	prePSA0_5	prePSAtertile	prePSA3gp	posiLN	harvLN	pNx	ADT	IMRT	TDose	TD70	TD66	BCR2	BCR2_dur	@_involved_by_cancer	Gleason_5_cancer	@_of_ECE	what_margin_were_involved	extent_of_involved_margin	preSRT_MRI	ADT_regi	ADT_duration_m	ps	psweight
1	0	69	1	1	0	0	0	2	1	0	1	0	7	0	5	1	1	1	1	9	0	0	16	0.5	0	2	1	0	6	0	1	1	64.8	0	0	0	111	20	0	NA	6	NA	0	3	9.70492	0.221092	0
1	0	63	1	1	0	0	0	2	1	0	0	0	7	0	4	1	1	0	1	32.8	1	2	31.8667	1.4	1	3	3	0	12	0	1	1	64.8	0	0	0	137	15	0	NA	7	NA	1	3	10.7213	0.488205	1
1	0	71	1	1	1	0	0	2	1	0	0	0	9	1	4	1	1	0	1	9.3	0	0	36.2	0.6	1	2	2	0	5	0	1	1	64.8	0	0	1	15	15	1	0	5	NA	0	3	6.7541	0.567172	1
1	0	73	1	1	1	0	0	2	1	0	1	0	7	0	5	1	1	1	1	38.7	1	2	35.8	1.156	1	3	3	0	5	0	1	1	64.8	0	0	1	24	25	0	NA	6	NA	1	3	9.54098	0.533053	1
1	0	61	1	1	0	0	1	2	1	0	2	1	7	0	5	1	1	1	1	81	1	2	64	20.1	1	3	3	0	6	0	1	1	64.8	0	0	1	19	75	0	NA	6	NA	1	3	10.4262	8.31429e-05	0
1	0	73	0	1	0	0	0	1	0	0	0	0	8	1	3	0	0	0	1	14.8	0	1	29.8667	0.2	0	1	1	0	11	0	0	1	64.8	0	0	1	5	10	0	0	7	NA	1	0	0	0.852494	1
1	0	70	1	1	1	1	0	3	1	1	1	0	7	0	4	1	1	0	1	22.8	1	2	25.2	0.982	1	3	2	0	1	0	1	1	64.8	0	0	0	128	80	0	NA	6	NA	1	3	9.14754	0.484514	1
1	0	70	0	1	1	1	0	3	1	1	1	0	7	0	4	1	1	0	1	33.8	1	2	32.5333	0.2	0	1	1	0	2	0	1	1	64.8	0	0	0	83	90	0	NA	6	NA	1	2	8.7541	0.345805	0
1	0	67	0	1	0	0	0	2	1	0	1	0	7	0	6	1	1	1	1	46.5	1	2	41	0.243	0	1	1	0	7	0	1	1	64.8	0	0	0	90	85	0	NA	6	NA	1	2	12.2951	0.260227	0
1	0	67	0	1	1	1	0	2	1	0	1	0	7	0	3	0	0	0	0	28.2	1	2	28.8	0.371	0	2	1	0	4	0	0	1	64.8	0	0	0	131	5	0	0	0	NA	0	0	0	0.394187	1
1	0	64	0	1	0	0	0	2	1	0	0	0	7	0	4	1	1	0	1	43	1	2	38.6667	0.2	0	1	1	0	11	0	1	1	64.8	0	0	0	128	70	0	NA	6	NA	0	3	9.40984	0.238916	0
1	0	57	0	1	0	0	0	1	0	0	0	0	7	0	1	0	0	0	1	28.6	1	2	29.0667	0.288	0	1	1	0	6	0	1	1	64.8	0	0	0	128	10	0	0	3	NA	0	3	14.8197	0.279818	1
1	0	68	0	0	1	1	0	1	0	0	1	0	7	0	3	0	0	0	1	10	0	1	16.6667	0.372	0	2	1	0	4	0	0	1	64.8	0	0	1	63	15	0	0	6	NA	0	0	0	0.37514	1
1	0	62	0	0	0	0	0	0	0	0	0	0	7	0	2	0	0	0	1	7.7	0	0	15.1333	0.253	0	1	1	0	8	0	0	1	64.8	0	0	0	120		0	0	4	NA	0	0	0	0.359544	1
1	0	55	0	1	0	0	0	2	1	0	1	0	7	0	5	1	1	1	0	15.3	0	1	20.2	0.21	0	1	1	0	11	0	1	1	64.8	0	0	0	26	30	0	NA	0	0	0	3	13.1148	0.340336	0
1	0	63	1	0	1	0	0	0	0	0	0	0	7	0	2	0	0	0	0	9.1	0	0	16.0667	0.55	1	2	2	0	5	0	0	1	64.8	0	0	1	39		0	0	0	0	1	0	0	0.606957	1
1	0	66	0	0	1	0	0	0	0	0	0	0	7	0	3	0	0	0	1	13.3	0	1	18.8667	0.2	0	1	1	0	5	0	1	1	64.8	0	0	0	126	30	0	0	6	NA	0	2	4.4918	0.226479	1
1	0	76	1	1	1	1	0	3	1	1	2	1	7	0	5	1	1	1	0	18.3	0	1	22.2	1.6	1	3	3	0	4	0	1	1	64.8	0	0	1	15	25	0	NA	0	0	0	2	10.4262	0.467172	1
1	0	73	1	1	1	0	1	2	1	0	2	1	7	0	5	1	1	1	1	56	1	2	47.3333	1.4	1	3	3	0	5	0	1	1	64.8	0	0	1	24	40	0	NA	6	NA	0	3	8.29508	0.502887	1
1	0	72	1	0	0	0	0	0	0	0	0	0	7	0	1	0	0	0	0	16.8	0	1	21.2	1.3	1	3	3	0	8	0	1	1	64.8	0	0	1	12	10	0	0	0	0	0	3	3.93443	0.35247	1
1	0	70	1	1	0	0	0	2	1	0	1	0	9	1	6	1	1	1	1	8.453	0	0	35.6353	4.376	1	3	3	0	6	0	1	1	64.8	0	0	1	23	70	1	NA	6	NA	1	3	11.7377	0.274062	0
1	0	71	1	1	1	1	0	3	1	1	2	1	9	1	5	1	1	1	1	15.447	0	1	40.298	8.947	1	3	3	0	3	0	1	1	64.8	0	0	1	5	95	1	NA	6	NA	1	3	8.45902	0.0445256	0
1	0	59	1	1	0	0	0	2	1	0	1	0	7	0	5	1	1	1	1	40.136	1	2	36.7573	1.685	1	3	3	0	10	0	1	1	70.2	1	1	1	20	50	0	NA	6	NA	1	3	7.60656	0.549319	1
1	0	73	0	1	1	1	0	3	1	1	2	1	7	0	5	1	1	1	0	8.478	0	0	15.652	0.2	0	1	1	0	4	0	0	1	64.8	0	0	1	17	12	0	NA	0	0	1	0	0	0.442925	1
1	0	75	1	1	0	0	0	2	1	0	1	0	9	1	5	1	1	1	1	11.719	0	1	37.8127	0.456	0	2	1	0	11	0	0	1	64.8	0	0	0	109	65	1	NA	6	NA	0	0	0	0.384428	1
1	0	66	0	0	0	0	0	0	0	0	0	0	7	0	3	0	0	0	0	10.288	0	1	16.8587	0.206	0	1	1	0	7	0	0	1	64.8	0	0	1	19	15	0	0	0	0	0	0	0	0.365062	1
1	0	77	0	1	1	1	0	3	1	1	2	1	7	0	5	1	1	1	1	8.82	0	0	15.88	0.36	0	1	1	0	3	0	0	1	64.8	0	0	1	9	10	0	NA	1	NA	1	0	0	0.379579	1
1	0	78	1	1	0	0	1	2	1	0	2	1	9	1	5	1	1	1	1	32.7	1	2	51.8	0.865	1	3	2	0	10	0	0	1	64.8	0	0	1	18	80	1	NA	6	NA	1	0	0	0.528562	1
1	0	68	1	1	1	1	0	3	1	1	2	1	9	1	5	1	1	1	1	7.181	0	0	34.7873	0.459	0	2	1	0	4	0	0	2	70	1	1	1	23	85	1	NA	6	NA	1	0	0	0.62531	1
1	0	68	1	1	1	1	0	3	1	1	1	0	9	1	4	1	1	0	1	5.814	0	0	33.876	0.851	1	3	2	0	3	0	0	1	70.2	1	1	1	39	15	1	NA	7	NA	0	0	0	0.794169	1
1	0	72	1	1	1	1	0	3	1	1	1	0	7	0	4	1	1	0	0	9.543	0	0	16.362	1.222	1	3	3	0	2	0	0	2	70	1	1	1	3	20	0	NA	0	0	1	0	0	0.790297	1
1	0	60	0	0	0	0	0	0	0	0	0	0	7	0	3	0	0	0	1	7.851	0	0	15.234	0.351	0	1	1	0	6	0	0	2	70	1	1	0	95	7	0	0	6	NA	0	0	0	0.420375	1
1	0	66	0	1	1	1	0	3	1	1	1	0	7	0	4	1	1	0	1	15.094	0	1	20.0627	0.376	0	2	1	0	2	0	0	1	64.8	0	0	1	36	25	0	NA	6	NA	1	0	0	0.594346	1
1	0	59	0	1	0	0	0	2	1	0	1	0	7	0	5	1	1	1	1	29.35	1	2	29.5667	0.2	0	1	1	0	12	0	0	2	70	1	1	1	19	80	0	NA	7	NA	0	0	0	0.463193	1
1	0	60	1	1	1	1	1	3	1	1	2	1	9	1	4	1	1	0	1	24.822	1	2	46.548	0.736	1	2	2	0	4	0	0	1	70.2	1	1	1	5	80	1	NA	6	NA	1	0	0	0.865004	1
1	0	70	1	1	1	1	1	3	1	1	3	1	9	1	5	1	1	1	1	45.797	1	2	60.5313	2.403	1	3	3	0	4	0	0	1	70.2	1	1	1	38	24	1	NA	4	NA	1	0	0	0.774621	1
1	0	77	1	1	1	0	0	2	1	0	1	0	7	0	5	1	1	1	1	8.5	0	0	15.6667	4.946	1	3	3	0	5	0	1	2	66	0	0	1	18	33	0	NA	0	0	1	3	11.9344	0.0979441	0
1	0	48	1	1	1	1	0	3	1	1	1	0	7	0	4	1	1	0	1	17.35	0	1	21.5667	0.869	1	3	2	0	4	0	0	2	66	0	0	1	13	20	0	NA	6	NA	1	0	0	0.866815	1
1	0	76	0	1	1	1	0	3	1	1	1	0	7	0	4	1	1	0	0	9.349	0	0	16.2327	0.351	0	1	1	0	3	0	0	1	64.8	0	0	1	3	18	0	NA	0	0	0	0	0	0.416504	1
1	0	60	1	1	0	0	1	2	1	0	1	0	9	1	4	1	1	0	1	22.61	1	2	45.0733	0.783	1	3	2	0	6	0	0	1	70.2	1	1	1	3	30	1	NA	3	NA	0	0	0	0.837559	1
1	0	74	1	1	1	1	0	3	1	1	2	1	7	0	5	1	1	1	0	17.329	0	1	21.5527	1.369	1	3	3	0	4	0	0	1	70.2	1	1	1	41	20	0	NA	0	0	1	0	0	0.727834	1
1	0	64	1	0	0	0	0	0	0	0	0	0	7	0	3	0	0	0	0	7.584	0	0	15.056	1.08	1	3	3	0	7	0	0	1	70.2	1	1	1	20	12	0	NA	0	0	1	0	0	0.690255	1
1	0	75	0	1	1	0	1	2	1	0	1	0	9	1	4	1	1	0	1	22.4	1	2	45	0.2	0	1	1	0	5	0	1	2	66	0	0	1	92	30	1	NA	3	NA	0	3	5.04918	0.363789	0
1	0	62	0	1	1	1	1	3	1	1	3	1	9	1	5	1	1	1	1	23.439	1	2	45.626	0.394	0	2	1	0	2	0	1	1	64.8	0	0	0	24	30	1	NA	6	NA	0	3	8.55738	0.575303	1
1	0	66	0	1	0	0	0	2	1	0	0	0	7	0	4	1	1	0	1	12.089	0	1	18.0593	0.241	0	1	1	0	9	0	1	2	66	0	0	0	91	22	0	NA	4	NA	0	1	7.40984	0.255205	0
1	0	64	0	1	1	1	0	3	1	1	1	0	7	0	4	1	1	0	1	51.06	1	2	44.04	0.236	0	1	1	0	4	0	1	2	66	0	0	0	93	70	0	NA	6	NA	1	3	27.2459	0.344937	0
1	0	62	1	1	1	1	1	3	1	1	2	1	7	0	4	1	1	0	1	57.97	1	2	48.6467	6.448	1	3	3	0	1	0	1	1	70.2	1	1	0	90	90	0	NA	6	NA	1	3	22.459	0.152027	1
1	0	63	1	1	0	0	0	2	1	0	0	0	7	0	4	1	1	0	0	23.097	1	2	25.398	0.438	0	2	1	0	7	0	0	1	70.2	1	1	1	12	7	0	NA	0	0	0	0	0	0.516131	1
1	0	74	0	1	1	1	0	3	1	1	1	0	7	0	4	1	1	0	1	14.247	0	1	19.498	0.321	0	1	1	0	2	0	0	1	70.2	1	1	1	63	70	0	NA	6	NA	0	0	0	0.486569	1
1	0	66	0	1	0	0	0	2	1	0	0	0	7	0	4	1	1	0	1	22.912	1	2	25.2747	0.2	0	1	1	0	8	0	1	2	66	0	0	0	87	40	0	NA	6	NA	1	3	26.3934	0.246698	0
1	0	64	0	1	1	1	0	3	1	1	2	1	7	0	5	1	1	1	1	32.832	1	2	31.888	0.2	0	1	1	0	3	0	1	1	66.6	0	1	0	86	35	0	NA	6	NA	1	2	25	0.363542	1
1	0	57	0	1	0	0	0	2	1	0	1	0	7	0	5	1	1	1	1	16.042	0	1	20.6947	0.2	0	1	1	0	8	0	0	2	66	0	0	1	16	30	0	NA	7	NA	0	0	0	0.591815	1
1	0	66	0	1	1	1	0	3	1	1	1	0	9	1	4	1	1	0	1	21.779	1	2	44.5193	0.23	0	1	1	0	3	0	1	2	66	0	0	1	49	60	1	NA	7	NA	1	3	15.6066	0.514949	1
1	0	65	1	1	0	0	0	2	1	0	0	0	7	0	4	1	1	0	0	37.6	1	2	35.0667	0.648	1	2	2	0	8	0	1	2	66	0	0	0	83	15	0	NA	0	0	0	2	25.1148	0.414021	1
1	0	72	1	1	0	0	0	1	0	0	0	0	9	1	3	0	0	0	0	16.502	0	1	41.0013	0.661	1	2	2	0	7	0	1	1	66.6	0	1	0	22	30	1	0	0	0	1	2	16.2295	0.36921	0
1	0	69	0	1	0	0	0	2	1	0	0	0	7	0	4	1	1	0	0	28.083	1	2	28.722	0.319	0	1	1	0	6	0	1	1	66.6	0	1	1	57	45	0	NA	0	0	1	3	23.6721	0.249515	0
1	0	52	1	1	1	0	0	1	0	0	0	0	7	0	3	0	0	0	0	23.112	1	2	25.408	0.518	1	2	2	0	5	0	1	2	66	0	0	0	79	15	0	0	0	0	0	3	23.8689	0.547314	0
1	0	74	0	1	0	0	0	1	0	0	1	0	7	0	5	1	0	1	0	20.6	1	2	23.7333	0.385	0	2	1	0	9	0	1	1	66.6	0	1	1	49	30	0	0	0	0	0	2	22.7541	0.0874296	0
1	0	74	1	0	0	0	0	0	0	0	0	0	7	0	1	0	0	0	0	18.4	0	1	22.2667	0.546	1	2	2	0	6	0	1	1	66.6	0	1	0	58	5	0	0	0	0	0	2	30.2951	0.226005	1
1	0	64	1	1	1	1	1	3	1	1	3	1	9	1	6	1	1	1	1	180.9	1	2	150.6	0.983	1	3	2	0	4	0	1	2	70	1	1	0	77	95	1	NA	6	NA	1	1	23.8689	0.613893	1
1	0	73	1	1	1	1	1	3	1	1	2	1	9	1	4	1	1	0	1	44.032	1	2	59.3547	0.847	1	3	2	0	4	0	1	2	66	0	0	1	69	60	1	NA	6	NA	1	2	26.459	0.511127	1
1	0	75	1	1	1	1	0	3	1	1	2	1	8	1	5	1	1	1	1	13.928	0	1	29.2853	0.467	0	2	1	0	4	0	1	1	66.6	0	1	1	27	80	0	NA	6	NA	1	3	6.68852	0.864813	1
1	0	55	1	0	0	0	0	0	0	0	0	0	7	0	3	0	0	0	0	13.217	0	1	18.8113	0.716	1	2	2	0	6	0	1	1	66.6	0	1	0	72	5	0	0	0	0	1	2	24.7213	0.456436	1
1	0	67	1	1	1	1	1	3	1	1	3	1	9	1	5	1	1	1	1	45.31	1	2	60.2067	4.531	1	3	3	0	2	0	1	1	70	1	1	1	51	40	1	NA	4	NA	1	3	30.5246	0.362444	0
1	0	77	0	1	1	1	0	3	1	1	2	1	9	1	5	1	1	1	1	6.816	0	0	34.544	0.277	0	1	1	0	2	0	1	1	66.6	0	1	0	72	50	1	NA	6	NA	0	3	25.1803	0.329652	0
1	0	66	1	1	1	1	0	3	1	1	2	1	7	0	5	1	1	1	0	10.58	0	1	17.0533	3.344	1	3	3	0	4	0	1	2	66	0	0	1	16	37	0	NA	0	0	1	2	8.45902	0.385335	1
1	0	62	0	1	1	1	0	3	1	1	1	0	9	1	4	1	1	0	1	16.613	0	1	41.0753	0.203	0	1	1	0	3	0	1	1	66.6	0	1	1	49	25	1	NA	7	NA	0	2	27.541	0.558218	1
1	0	56	1	0	1	1	0	1	0	0	1	0	7	0	3	0	0	0	0	14.838	0	1	19.892	0.644	1	2	2	0	1	0	1	2	66	0	0	1	47	17	0	0	0	0	1	2	10.3607	0.597681	0
1	0	68	1	0	0	0	0	0	0	0	0	0	7	0	3	0	0	0	0	9.03	0	0	16.02	0.429	0	2	1	0	6	0	1	1	66.6	0	1	1	53	20	0	0	0	0	1	2	25.2787	0.144701	0
1	0	54	0	0	1	1	0	1	0	0	1	0	7	0	3	0	0	0	1	8.948	0	0	15.9653	0.343	0	1	1	0	1	0	1	2	66	0	0	0	63	13	0	0	6	NA	1	2	28.459	0.377349	1
1	0	66	1	0	1	1	0	1	0	0	1	0	7	0	3	0	0	0	1	11.7	0	1	17.8	0.434	0	2	1	0	4	0	1	2	66	0	0	0	62	10	0	0	6	NA	0	2	26.3607	0.193999	1
1	0	74	1	1	0	0	0	2	1	0	0	0	9	1	4	1	1	0	1	16.537	0	1	41.0247	0.877	1	3	2	0	11	0	1	2	66	0	0	1	34	24	1	NA	6	NA	1	2	25.8033	0.336471	1
1	0	74	1	1	1	1	0	3	1	1	2	1	7	0	5	1	1	1	1	36.642	1	2	34.428	0.479	0	2	1	0	1	0	1	1	66.6	0	1	0	60	25	0	NA	6	NA	1	3	3.70492	0.281785	0
1	0	71	1	1	0	0	0	2	1	0	1	0	9	1	5	1	1	1	0	18.335	0	1	42.2233	0.464	0	2	1	0	11	0	1	1	66	0	0	0	20	30	1	NA	0	0	1	2	20.8852	0.239074	0
1	0	79	0	1	0	0	0	2	1	0	0	0	7	0	4	1	1	0	0	21.55	1	2	24.3667	0.313	0	1	1	0	9	0	1	1	66.6	0	1	0	60	16	0	NA	0	0	1	2	23.7377	0.122587	0
1	0	70	1	1	0	0	0	2	1	0	1	0	7	0	5	1	1	1	1	45.79	1	2	40.5267	0.571	1	2	2	0	8	0	1	1	66.6	0	1	0	59	83	0	NA	6	NA	1	2	25.377	0.333999	0
1	0	68	0	0	0	0	0	0	0	0	0	0	7	0	3	0	0	0	0	10.5	0	1	17	0.251	0	1	1	0	12	0	0	2	66	0	0	0	56	10	0	0	0	0	1	0	0	0.236082	1
1	0	65	0	0	1	1	0	1	0	0	1	0	7	0	3	0	0	0	0	16.761	0	1	21.174	0.261	0	1	1	0	1	0	0	2	66	0	0	1	8	33	0	0	0	0	1	0	0	0.512971	1
1	0	75	0	1	1	1	0	3	1	1	1	0	7	0	4	1	1	0	1	13.476	0	1	18.984	0.291	0	1	1	0	4	0	1	2	66	0	0	0	54	7	0	NA	3	NA	1	2	25.9344	0.21722	1
1	0	61	0	0	0	0	0	0	0	0	0	0	7	0	3	0	0	0	1	10.365	0	1	16.91	0.316	0	1	1	0	7	0	1	2	66	0	0	1	33	30	0	0	6	NA	1	2	24.7869	0.206395	0
1	0	70	1	1	1	0	0	2	1	0	0	0	7	0	4	1	1	0	1	12.873	0	1	18.582	1.502	1	3	3	0	5	0	0	2	70	1	1	0	44	7	0	NA	6	NA	1	0	0	0.742706	1
1	0	75	0	1	1	0	0	2	1	0	0	0	7	0	4	1	1	0	1	13.65	0	1	19.1	0.272	0	1	1	0	5	0	1	2	66	0	0	0	50	50	0	NA	1	NA	1	2	18.2295	0.212646	0
1	0	73	1	1	0	0	1	2	1	0	1	0	9	1	4	1	1	0	0	28.39	1	2	48.9267	0.684	1	2	2	0	8	0	1	2	66	0	0	0	49	29	1	NA	0	0	1	2	24.459	0.450805	1
2	1	65	0	1	1	1	0	3	1	1	2	1	7	0	5	1	1	1	1	34.4	1	2	32.9333	0.2	0	1	1	0	3	0	0	1	66	0	0	1	78		0	NA	7	NA	0	0	0	0.591121	1
2	1	76	0	1	0	0	1	1	0	0	1	0	9	1	3	0	0	0	1	29	1	2	49.3333	0.36	0	1	1	0	6	0	1	2	66	0	0	0	96	50	1	0	6	NA	1	2	1.76667	0.204327	1
2	1	55	0	1	1	0	0	2	1	0	1	0	9	1	5	1	1	1	0	18.4	0	1	42.2667	0.2	0	1	1	0	5	0	0	2	64	0	0	1	84		1	NA	0	0	1	0	0	0.809291	0
2	1	67	1	1	1	1	1	3	1	1	2	1	9	1	4	1	1	0	0	57.4	1	2	68.2667	0.73	1	2	2	0	4	0	1	2	66	0	0	0	12	30	1	NA	0	0	1	2	7.23333	0.655379	1
2	1	67	1	1	0	0	0	2	1	0	1	0	7	0	5	1	1	1	0	10.2	0	1	16.8	0.77	1	3	2	0	8	0	1	2	66	0	0	1	3	20	0	NA	0	0	1	2	4.26667	0.40072	1
2	1	60	1	1	1	1	1	2	1	0	2	1	8	1	1	0	0	0	0	127	1	2	104.667	0.85	1	3	2	0	2	0	0	2	66	0	0	1	4	0	0	0	0	0	1	0	0	0.981105	0
2	1	70	1	1	1	0	0	2	1	0	1	0	9	1	5	1	1	1	1	7.7	0	0	35.1333	0.78	1	3	2	0	5	0	0	2	70	1	1	0	44	85	1	NA	6	NA	1	0	0	0.736637	0
2	1	65	1	1	0	0	0	2	1	0	1	0	9	1	5	1	1	1	0	18.87	0	1	42.58	0.52	1	2	2	0	12	0	0	2	66	0	0	0	91	50	0	NA	0	0	1	0	0	0.715178	0
2	1	58	1	1	1	1	0	3	1	1	1	0	8	1	4	1	1	0	1	5.7	0	0	23.8	0.58	1	2	2	0	3	0	1	2	66	0	0	0	90		0	NA	6	NA	1	1	20.7667	0.974136	0
2	1	65	1	1	0	0	0	2	1	0	1	0	7	0	5	1	1	1	1	22.62	1	2	25.08	0.91	1	3	2	0	7	0	1	2	70	1	1	0	89	50	0	NA	6	NA	1	2	3.16667	0.421921	1
2	1	70	1	1	0	0	0	2	1	0	0	0	7	0	4	1	1	0	1	13.78	0	1	19.1867	0.75	1	2	2	0	10	0	0	2	70	1	1	0	89	16	0	NA	3	NA	0	0	0	0.520258	1
2	1	56	1	1	1	0	1	2	1	0	2	1	8	1	5	1	1	1	1	544	1	2	382.667	3.1	1	3	3	0	5	0	1	2	70	1	1	1	4	65	0	NA	6	NA	1	2	3	0.963313	0
2	1	60	1	1	1	1	0	3	1	1	2	1	7	0	5	1	1	1	0	10.3	0	1	16.8667	0.86	1	3	2	0	3	0	0	2	66	0	0	1	23	40	0	NA	0	0	1	0	0	0.779942	0
2	1	67	1	1	0	0	0	2	1	0	1	0	9	1	5	1	1	1	1	9.2	0	0	36.1333	0.55	1	2	2	0	9	0	0	2	66	0	0	1	11		1	NA	5	NA	1	0	0	0.719394	0
2	1	61	0	0	1	1	0	1	0	0	1	0	7	0	3	0	0	0	0	11.8	0	1	17.8667	0.2	0	1	1	0	4	0	1	2	66	0	0	1	76		0	0	0	0	0	1	19.0333	0.286495	1
2	1	74	1	1	1	1	0	3	1	1	1	0	8	1	4	1	1	0	0	22.9	1	2	35.2667	0.45	0	2	1	0	4	0	0	2	66	0	0	0	82	10	0	NA	0	0	1	0	0	0.944953	0
2	1	68	0	1	1	0	0	2	1	0	0	0	8	1	4	1	1	0	1	16.36	0	1	30.9067	0.39	0	2	1	0	5	0	0	2	70	1	1	0	80	90	1	NA	6	NA	1	0	0	0.957136	0
2	1	71	1	1	1	1	0	3	1	1	2	1	7	0	5	1	1	1	0	27.1	1	2	28.0667	0.73	1	2	2	0	3	0	0	2	66	0	0	1	24	45	0	NA	0	0	1	0	0	0.66307	1
2	1	68	1	1	1	1	0	3	1	1	2	1	9	1	5	1	1	1	1	6.19	0	0	34.1267	0.62	1	2	2	0	2	0	1	2	70	1	1	1	34	15	1	4	6	NA	1	3	13.9	0.649453	0
2	1	61	1	1	1	1	0	3	1	1	2	1	9	1	5	1	1	1	1	3.91	0	0	32.6067	0.4	0	2	1	0	4	0	0	2	70	1	1	1	35	90	1	NA	6	NA	0	0	0	0.72124	0
2	1	61	1	1	0	0	1	2	1	0	2	1	7	0	5	1	1	1	1	87.6	1	2	68.4	3.7	1	3	3	0	18	0	1	2	70	1	1	0	76	95	0	NA	6	NA	0	1	26.3667	0.129311	1
2	1	65	1	1	1	1	0	3	1	1	1	0	7	0	4	1	1	0	1	12.23	0	1	18.1533	0.76	1	3	2	0	4	0	1	2	70	1	1	1	42	45	0	NA	6	NA	1	3	21.5333	0.495683	1
2	1	71	0	1	1	1	0	3	1	1	2	1	9	1	5	1	1	1	1	9	0	0	36	0.25	0	1	1	0	2	0	0	2	70	1	1	0	76	35	1	NA	6	NA	1	0	0	0.655119	0
2	1	67	1	1	1	1	0	3	1	1	1	0	7	0	4	1	1	0	1	34	1	2	32.6667	0.53	1	2	2	0	4	0	1	2	70	1	1	0	71		0	NA	7	0	0	3	15.7	0.503902	1
2	1	56	1	1	1	1	0	2	1	0	1	0	7	0	3	0	0	0	0	48.94	1	2	42.6267	0.97	1	3	2	0	4	0	1	2	66	0	0	0	75	4	0	0	0	0	1	1	17.2333	0.46569	1
2	1	73	1	1	0	0	0	1	0	0	0	0	8	1	3	0	0	0	0	19.92	0	1	33.28	1.2	1	3	3	0	10	0	1	2	66	0	0	0	75	40	1	0	0	0	1	3	21.3333	0.900072	1
2	1	52	1	1	1	1	0	3	1	1	1	0	7	0	4	1	1	0	1	17.3	0	1	21.5333	0.79	1	3	2	0	4	0	1	2	70	1	1	0	74	45	0	NA	7	NA	0	3	23.1667	0.6704	1
2	1	71	1	1	1	1	0	3	1	1	2	1	7	0	5	1	1	1	1	17.51	0	1	21.6733	0.6	1	2	2	0	2	0	0	2	70	1	1	0	71	75	0	NA	6	NA	1	0	0	0.694397	0
2	1	65	0	1	0	0	0	2	1	0	0	0	7	0	4	1	1	0	1	38.68	1	2	35.7867	0.21	0	1	1	0	6	0	0	2	70	1	1	0	73	30	0	NA	7	NA	1	0	0	0.531483	1
2	1	70	1	1	0	0	0	2	1	0	0	0	8	1	4	1	1	0	1	6.5	0	0	24.3333	0.43	0	2	1	0	6	0	0	2	70	1	1	0	70		1	NA	3	NA	1	0	0	0.941423	0
2	1	75	1	1	0	0	0	2	1	0	0	0	7	0	4	1	1	0	0	22.86	1	2	25.24	1	1	3	2	0	6	0	0	2	70	1	1	1	9	20	0	NA	0	0	1	0	0	0.515754	1
2	1	65	1	1	1	1	0	2	1	0	1	0	8	1	2	0	0	0	0	28	1	2	38.6667	0.77	1	3	2	0	4	0	1	2	66	0	0	1	52		0	0	0	0	0	3	16.2333	0.930204	0
2	1	66	1	1	0	0	1	2	1	0	1	0	9	1	4	1	1	0	0	23.04	1	2	45.36	0.41	0	2	1	0	11	0	0	2	66	0	0	1	30	15	1	NA	0	0	0	0	0	0.537419	1
2	1	60	0	1	0	0	1	2	1	0	2	1	9	1	5	1	1	1	1	35.8	1	2	53.8667	0.25	0	1	1	0	7	0	0	2	70	1	1	0	69	50	1	NA	4	NA	1	0	0	0.706287	0
2	1	78	0	0	1	1	0	1	0	0	1	0	7	0	3	0	0	0	1	8.4	0	0	15.6	0.34	0	1	1	0	2	0	0	2	70	1	1	0	64	5	1	0	7	13	1	0	0	0.27341	1
2	1	74	1	1	1	1	0	3	1	1	2	1	8	1	5	1	1	1	1	5.41	0	0	23.6067	0.66	1	2	2	0	3	0	1	2	70	1	1	0	69	35	1	NA	6	NA	1	3	15.7	0.9336	0
2	1	68	1	0	0	0	0	0	0	0	0	0	7	0	3	0	0	0	0	16.2	0	1	20.8	0.56	1	2	2	0	10	0	1	2	66	0	0	0	68		0	0	0	0	0	3	16.9667	0.236441	1
2	1	68	0	1	0	0	0	2	1	0	1	0	8	1	5	1	1	1	1	11.7	0	1	27.8	0.2	0	1	1	0	9	0	0	2	66	0	0	1	9		1	NA	5	NA	0	0	0	0.941137	0
2	1	75	0	1	0	0	1	2	1	0	2	1	9	1	5	1	1	1	1	39.53	1	2	56.3533	0.35	0	1	1	0	7	0	0	2	70	1	1	1	7	20	1	7	3	NA	0	0	0	0.487991	0
2	1	55	1	1	0	0	1	2	1	0	1	0	7	0	4	1	1	0	1	64.91	1	2	53.2733	0.51	1	2	2	0	6	0	0	2	70	1	1	1	64	30	0	32	6	NA	0	0	0	0.809607	0
2	1	59	1	1	1	1	0	3	1	1	2	1	7	0	5	1	1	1	0	15	0	1	20	0.61	1	2	2	0	1	0	0	2	66	0	0	1	4	70	0	20	0	0	0	0	0	0.838789	1
2	1	72	0	1	0	0	0	2	1	0	1	0	8	1	5	1	1	1	0	13	0	1	28.6667	0.38	0	2	1	0	8	0	0	2	66	0	0	0	65	15	0	NA	0	0	0	0	0	0.929522	0
2	1	63	1	0	1	1	0	1	0	0	1	0	7	0	3	0	0	0	0	14.3	0	1	19.5333	0.59	1	2	2	0	4	0	1	2	66	0	0	0	67		0	NA	0	0	1	3	15.2667	0.42359	1
2	1	78	0	1	1	1	0	3	1	1	1	0	7	0	4	1	1	0	1	13.34	0	1	18.8933	0.38	0	2	1	0	1	0	0	2	70	1	1	0	63	80	0	NA	6	NA	1	0	0	0.4448	1
2	1	67	1	1	0	0	0	2	1	0	1	0	7	0	5	1	1	1	1	17.12	0	1	21.4133	0.9	1	3	2	0	7	0	0	2	70	1	1	0	63	40	0	NA	6	NA	1	0	0	0.601687	1
2	1	71	1	1	0	0	0	2	1	0	0	0	8	1	4	1	1	0	0	21.4	1	2	34.2667	0.75	1	2	2	0	6	0	0	2	66	0	0	1	39	65	0	NA	0	0	0	0	0	0.972486	0
2	1	71	1	1	0	0	0	2	1	0	0	0	9	1	4	1	1	0	0	12.5	0	1	38.3333	0.66	1	2	2	0	6	0	0	2	66	0	0	0	66	20	1	NA	0	0	0	0	0	0.754878	0
2	1	67	1	1	1	1	0	3	1	1	1	0	7	0	4	1	1	0	0	8.5	0	0	15.6667	0.47	0	2	1	0	2	0	0	2	66	0	0	0	62	25	0	NA	0	0	1	0	0	0.554432	1
2	1	71	1	1	0	0	0	1	0	0	0	0	8	1	3	0	0	0	0	19.2	0	1	32.8	5.2	1	3	3	0	8	0	0	2	66	0	0	1	5	30	0	0	0	0	1	0	0	0.79051	1
2	1	63	1	1	1	1	0	3	1	1	2	1	9	1	5	1	1	1	1	7.55	0	0	35.0333	0.55	1	2	2	0	2	0	1	2	66	0	0	0	66	80	1	NA	6	NA	0	1	24.1	0.704084	0
2	1	72	1	1	1	1	0	3	1	1	2	1	9	1	5	1	1	1	1	8.6	0	0	35.7333	1.3	1	3	3	0	4	0	1	2	66	0	0	1	11	10	1	8	4	4	1	1	2.8	0.692881	0
2	1	70	1	1	1	1	1	2	1	0	2	1	9	1	3	0	0	0	0	38.76	1	2	55.84	0.53	1	2	2	0	2	0	0	2	66	0	0	1	16		1	0	0	0	1	0	0	0.73743	1
2	1	54	0	1	0	0	0	2	1	0	1	0	7	0	5	1	1	1	1	31.7	1	2	31.1333	0.23	0	1	1	0	6	0	0	2	66	0	0	0	59	45	1	30	6	36	1	0	0	0.669021	0
2	1	53	0	1	0	0	0	2	1	0	0	0	9	1	4	1	1	0	1	15.26	0	1	40.1733	0.26	0	1	1	0	9	0	0	2	66	0	0	0	61	25	1	105	1	23	0	0	0	0.760652	1
2	1	71	0	1	1	1	1	3	1	1	3	1	7	0	5	1	1	1	0	64.85	1	2	53.2333	0.26	0	1	1	0	3	0	0	2	66	0	0	1	50	40	0	2	0	0	1	0	0	0.506958	1
2	1	61	1	1	1	0	1	2	1	0	1	0	7	0	4	1	1	0	1	54.2	1	2	46.1333	1.4	1	3	3	0	5	0	0	2	66	0	0	1	4	45	0	NA	1	3	1	0	0	0.834727	1
2	1	69	1	1	1	1	0	3	1	1	1	0	7	0	4	1	1	0	1	19.4	0	1	22.9333	3.7	1	3	3	0	1	0	1	2	66	0	0	1	26		0	NA	6	NA	1	3	15.3667	0.357784	1
2	1	68	0	1	1	1	1	3	1	1	2	1	9	1	4	1	1	0	1	47.2	1	2	61.4667	0.21	0	1	1	0	1	0	0	2	66	0	0	1	53	20	1	15	3	15	0	0	0	0.742969	0
2	1	55	1	1	1	1	0	3	1	1	1	0	9	1	4	1	1	0	1	7.2	0	0	34.8	0.67	1	2	2	0	4	0	1	2	66	0	0	0	58	50	1	NA	3	NA	1	3	20.7667	0.759909	0
2	1	64	0	1	1	1	0	2	1	0	1	0	8	1	2	0	0	0	0	14.4	0	1	29.6	0.29	0	1	1	0	3	0	0	2	66	0	0	0	58		1	0	0	0	0	0	0	0.954276	0
2	1	56	0	1	1	1	0	2	1	0	1	0	8	1	3	0	0	0	0	7	0	0	24.6667	0.39	0	2	1	0	3	0	0	2	66	0	0	1	23		1	0	0	0	1	0	0	0.966264	0
2	1	61	0	1	0	0	0	2	1	0	0	0	7	0	4	1	1	0	1	8.45	0	0	15.6333	0.35	0	1	1	0	9	0	0	2	66	0	0	1	19	30	0	NA	5	NA	1	0	0	0.47969	0
2	1	64	1	1	0	0	0	2	1	0	1	0	7	0	5	1	1	1	1	8.83	0	0	15.8867	0.77	1	3	2	0	6	0	1	2	66	0	0	0	57	35	0	NA	7	NA	0	3	16.2667	0.434698	1
2	1	73	0	1	0	0	0	2	1	0	0	0	9	1	4	1	1	0	1	22	1	2	44.6667	0.37	0	1	1	0	7	0	0	2	66	0	0	0	55	50	1	NA	3	NA	0	0	0	0.527144	1
2	1	65	1	1	0	0	0	2	1	0	1	0	7	0	5	1	1	1	1	11.8	0	1	17.8667	0.61	1	2	2	0	6	0	1	2	66	0	0	0	61		0	NA	6	0	1	1	18.1	0.461515	1
2	1	74	0	0	1	1	0	1	0	0	1	0	7	0	3	0	0	0	0	12	0	1	18	0.34	0	1	1	0	3	0	0	2	66	0	0	1	4	10	0	0	0	0	0	0	0	0.330541	1
2	1	57	1	1	1	1	1	3	1	1	3	1	9	1	5	1	1	1	1	40	1	2	56.6667	2.8	1	3	3	0	2	0	0	2	66	0	0	1	7	95	1	146	6	1	0	0	0	0.877658	1
2	1	73	1	1	1	1	0	2	1	0	1	0	7	0	3	0	0	0	0	21.3	1	2	24.2	1.1	1	3	3	0	2	0	1	2	66	0	0	1	49	1	0	0	0	0	1	3	48.8333	0.414829	1
2	1	57	1	1	1	1	0	3	1	1	2	1	9	1	5	1	1	1	0	9.67	0	0	36.4467	0.86	1	3	2	0	4	0	1	2	66	0	0	1	10	23	1	NA	0	0	1	3	26.2667	0.707102	0
2	1	70	1	1	1	1	1	3	1	1	2	1	8	1	4	1	1	0	0	38.67	1	2	45.78	0.48	0	2	1	0	2	0	0	2	66	0	0	0	53	70	1	NA	0	0	1	0	0	0.962733	0
2	1	54	1	1	1	1	0	2	1	0	1	0	8	1	2	0	0	0	0	4.9	0	0	23.2667	0.9	1	3	2	0	1	0	1	2	66	0	0	1	41	14	1	0	0	0	1	3	16.7	0.966682	0
2	1	74	1	1	0	0	0	1	0	0	0	0	9	1	3	0	0	0	1	15.2	0	1	40.1333	2.1	1	3	3	0	6	0	1	2	66	0	0	1	28	10	1	4	7	1	1	3	19.1333	0.380687	1
2	1	71	1	1	1	1	0	2	1	0	1	0	9	1	3	0	0	0	0	9.15	0	0	36.1	2.3	1	3	3	0	3	0	0	2	66	0	0	0	56	35	1	0	0	0	0	0	0	0.680521	0
2	1	62	1	1	0	0	0	2	1	0	0	0	7	0	4	1	1	0	0	14	0	1	19.3333	0.51	1	2	2	0	7	0	0	2	66	0	0	1	30	20	0	NA	0	0	1	0	0	0.73161	0
2	1	58	1	1	1	1	0	3	1	1	1	0	8	1	4	1	1	0	1	17.7	0	1	31.8	4	1	3	3	0	2	0	1	2	66	0	0	1	49	20	1	24	7	7	0	1	13.3	0.950258	0
2	1	65	1	1	1	1	1	3	1	1	2	1	7	0	4	1	1	0	0	89.47	1	2	69.6467	1.9	1	3	3	0	4	0	1	2	66	0	0	0	53	15	1	8	0	0	0	1	2.8	0.60797	1
2	1	71	0	1	1	1	1	3	1	1	2	1	8	1	4	1	1	0	1	69.9	1	2	66.6	0.31	0	1	1	0	3	0	0	2	66	0	0	0	52	40	0	NA	5	NA	0	0	0	0.958836	0
2	1	78	1	1	1	1	0	3	1	1	1	0	8	1	4	1	1	0	0	6.9	0	0	24.6	0.72	1	2	2	0	4	0	1	2	66	0	0	0	32	20	0	NA	0	0	0	3	20.8	0.91173	1
2	1	58	1	1	0	0	1	2	1	0	2	1	8	1	5	1	1	1	0	106	1	2	90.6667	0.83	1	3	2	0	7	0	0	2	66	0	0	1	17		1	7	0	0	1	0	0	0.984186	0
2	1	77	1	1	1	1	0	3	1	1	1	0	9	1	4	1	1	0	1	6.6	0	0	34.4	0.91	1	3	2	0	2	0	1	2	66	0	0	0	51	40	1	3	6	NA	0	1	18.1667	0.489257	1
2	1	62	1	1	1	1	0	3	1	1	1	0	9	1	4	1	1	0	1	7.6	0	0	35.0667	0.57	1	2	2	0	1	0	0	2	66	0	0	0	48	4	1	1	3	3	0	0	0	0.885076	1
2	1	63	1	1	1	0	0	2	1	0	1	0	8	1	6	1	1	1	1	26.7	1	2	37.8	1	1	3	2	0	5	0	1	2	66	0	0	0	49	30	1	20	3	3	1	3	23.9667	0.948955	0
2	1	49	1	1	1	0	0	2	1	0	0	0	8	1	4	1	1	0	1	9.7	0	0	26.4667	0.98	1	3	2	0	5	0	1	2	66	0	0	0	51	20	1	10	7	21	0	1	15.6	0.977805	0
2	1	75	1	1	1	0	1	2	1	0	1	0	8	1	4	1	1	0	1	117.7	1	2	98.4667	1.5	1	3	3	0	5	0	1	2	66	0	0	0	50	18	0	1	6	1	1	3	41.5	0.941333	0
2	1	69	0	1	1	1	0	3	1	1	2	1	8	1	6	1	1	1	1	13.9	0	1	29.2667	0.38	0	2	1	0	3	0	0	2	66	0	0	0	50	45	1	20	6	2	0	0	0	0.960615	0
2	1	75	1	1	0	0	0	2	1	0	1	0	8	1	5	1	1	1	1	22.03	1	2	34.6867	2.6	1	3	3	0	6	0	1	2	66	0	0	0	51	90	0	NA	6	NA	0	3	65.3	0.865142	0
2	1	72	1	1	1	0	0	2	1	0	1	0	7	0	5	1	1	1	1	14	0	1	19.3333	0.53	1	2	2	0	5	0	1	2	66	0	0	0	48	40	0	NA	7	NA	1	1	17.8	0.396503	1
2	1	63	1	1	1	1	0	2	1	0	1	0	7	0	3	0	0	0	1	44.92	1	2	39.9467	1.8	1	3	3	0	2	0	1	2	66	0	0	0	49	60	1	0	6	NA	0	3	17	0.516568	1
2	1	77	1	1	0	0	0	2	1	0	0	0	8	1	4	1	1	0	1	7.2	0	0	24.8	0.75	1	2	2	0	6	0	1	2	66	0	0	0	51	15	0	NA	6	0	0	3	24.2333	0.89269	1
2	1	61	0	1	1	1	0	3	1	1	1	0	7	0	4	1	1	0	1	29.79	1	2	29.86	0.31	0	1	1	0	2	0	0	2	66	0	0	1	7	30	1	159	0	0	1	0	0	0.665881	0
2	1	67	0	1	1	1	0	3	1	1	1	0	7	0	4	1	1	0	1	14.85	0	1	19.9	0.27	0	1	1	0	3	0	1	2	66	0	0	0	49	20	0	NA	6	NA	0	1	3	0.369493	1
2	1	71	1	1	0	0	1	1	0	0	1	0	8	1	3	0	0	0	0	128.28	1	2	105.52	0.75	1	2	2	0	6	0	0	2	66	0	0	1	20	5	0	0	0	0	0	0	0	0.951631	0
2	1	64	1	1	0	0	0	1	0	0	0	0	7	0	3	0	0	0	1	32.75	1	2	31.8333	0.41	0	2	1	0	11	0	0	2	66	0	0	0	50	50	1	0	6	5	1	0	0	0.271112	1
2	1	65	0	1	1	0	0	2	1	0	1	0	7	0	5	1	1	1	1	15.83	0	1	20.5533	0.22	0	1	1	0	5	0	0	2	66	0	0	0	45	20	1	16	6	5	0	0	0	0.545872	1
2	1	63	1	1	0	0	0	2	1	0	1	0	9	1	5	1	1	1	0	20.4	1	2	43.6	1.5	1	3	3	0	11	0	0	2	66	0	0	1	7	30	1	NA	0	0	0	0	0	0.816291	1
2	1	68	1	1	1	1	0	3	1	1	1	0	7	0	4	1	1	0	1	21.6	1	2	24.4	0.47	0	2	1	0	4	0	0	2	66	0	0	0	43		0	NA	7	NA	1	0	0	0.501243	1
2	1	65	0	1	1	1	0	3	1	1	1	0	7	0	4	1	1	0	0	22.8	1	2	25.2	0.27	0	1	1	0	3	0	0	2	66	0	0	1	27	30	1	1	0	NA	1	0	0	0.604068	1
2	1	53	1	1	0	0	0	2	1	0	1	0	9	1	5	1	1	1	1	6.5	0	0	34.3333	0.68	1	2	2	0	12	0	0	2	66	0	0	1	3	90	1	10	6	30	0	0	0	0.801801	0
2	1	55	1	1	0	0	1	2	1	0	2	1	9	1	6	1	1	1	1	34.27	1	2	52.8467	0.58	1	2	2	0	7	0	1	2	66	0	0	1	18	95	1	44	6	47	0	1	14.6	0.728047	0
2	1	72	1	1	1	1	0	3	1	1	2	1	9	1	5	1	1	1	1	6.1	0	0	34.0667	0.89	1	3	2	0	4	0	1	2	66	0	0	0	46	48	1	32	6	10	1	1	21.9	0.496633	1
2	1	67	1	1	1	1	0	3	1	1	1	0	7	0	4	1	1	0	1	9.39	0	0	16.26	0.51	1	2	2	0	2	0	1	2	66	0	0	0	46	10	1	1	6	15	1	3	20.3667	0.526486	1
2	1	57	1	1	0	0	0	2	1	0	0	0	9	1	4	1	1	0	1	13.18	0	1	38.7867	0.6	1	2	2	0	7	0	1	2	66	0	0	1	24	40	1	10	4	15	1	1	19.0333	0.709582	0
2	1	62	0	0	1	1	0	1	0	0	1	0	7	0	3	0	0	0	1	16.2	0	1	20.8	0.21	0	1	1	0	2	0	0	2	66	0	0	0	45	10	0	0	1	NA	0	0	0	0.529303	1
2	1	73	1	1	1	1	0	3	1	1	1	0	7	0	4	1	1	0	1	18.7	0	1	22.4667	0.79	1	3	2	0	3	0	1	2	66	0	0	0	45	20	0	NA	7	NA	1	3	12.3333	0.417748	1
2	1	69	1	1	1	1	0	3	1	1	2	1	9	1	5	1	1	1	1	11.2	0	1	37.4667	0.63	1	2	2	0	1	0	1	2	64	0	0	0	44	20	1	2	6	8	1	3	20.6	0.666678	0
2	1	65	1	1	1	1	0	2	1	0	1	0	8	1	2	0	0	0	0	7.45	0	0	24.9667	0.58	1	2	2	0	4	0	1	2	66	0	0	0	44	15	0	0	0	0	1	3	19.9667	0.929956	0
2	1	63	0	1	1	1	1	3	1	1	2	1	9	1	4	1	1	0	1	46.5	1	2	61	0.2	0	1	1	0	4	0	1	2	66	0	0	1	26	80	1	40	6	10	0	2	2.8	0.562656	1
2	1	66	1	1	0	0	0	2	1	0	0	0	7	0	4	1	1	0	1	36.98	1	2	34.6533	0.5	0	2	1	0	11	0	1	2	66	0	0	0	39	15	0	2	5	13	0	1	12.1667	0.189041	1
